# Supplementary material for: Identification, Quantification, and Characterization of Microplastics in Skincare and Treatment Creams: A Potential Health Concern Related to the Exposure Pathway
Source: J Xenobiot. 2026 Feb 22;16(1):37. doi: 10.3390/jox16010037 (PMC12941705; doi:10.3390/jox16010037)
Supplement: Supplementary file 1 [file jox-16-00037-s001.zip]

Archive with 1 entries (1 files):
- jox-4146527-supplementary.pdf
